# Supplementary material for: A sign-inverted receptive field of inhibitory interneurons provides a pathway for ON-OFF interactions in the retina
Source: Nat Commun. 2023 Sep 23;14:5937. doi: 10.1038/s41467-023-41638-3 (PMC10517963; doi:10.1038/s41467-023-41638-3)
Supplement: Supplementary file 3 — Source Data [file 41467_2023_41638_MOESM3_ESM.xlsx]

## Sheet: Fig 1e
SEG AC	cell 1	cell 2	cell 3	cell 4	cell 5	cell 6	cell 7	cell 8	cell 9	cell 10
ON diameter (µm)	44.5773	40.0996	37.5864	36.992	36.5503	41.6852	33.7752	40.3456	40.8751	39.7284
OFF diameter (µm)	39.3028	41.9135	45.2185	46.6318	37.7943	41.9434	45.5539	50.2985	45.1231	33.624
soma diameter (µm)	8.2	10.1	10.3	7.9	8.1	8.8	8.1	8.5	9.1	8.5

## Sheet: Fig 1i
SI-AC	cell 1	cell 2	cell 3	cell 4	cell 5	cell 6	cell 7	cell 8	cell 9	cell 10
ON diameter (µm)	43.4005	39.1559	38.1375	39.7129	46.9449	37.6711	40.5303	42.7971	40.4481	41.5382
soma diameter (µm)	7.8	8.1	7.9	8.3	8.2	8.5	8.1	8.6	8.2	8.3

## Sheet: Fig 2e
spot size (µm)	cell 1	cell 2	cell 3	cell 4	cell 5	cell 6	cell 7	cell 8	cell 9	cell 10	cell 11	cell 12	cell 13	cell 14	cell 15	cell 16	cell 17	cell 18	cell 19	cell 20	cell 21	cell 22	cell 23	cell 24	cell 25	cell 26	cell 27		Mean	SEM
0	1	1	1	1	1	1	1	1	1	1	1	1	1	1	1	1	1	1	1	1	1	1	1	1	1	1	1		1	0
15	0.91926	0.77342	0.96658	0.89709	0.88454	0.97635	0.83148	0.87574	0.83779	0.98475	0.83529	0.64743	0.76486	0.90961	0.77422	0.95147	0.77594	0.8116	0.86366	0.75338	0.88062	0.86724	0.9589	0.72662	0.91704	0.77497	0.91052		0.85446	0.01641
30	0.86106	0.63919	0.86178	0.8389	0.79964	0.83578	0.76743	0.72291	0.73181	0.82623	0.87794	0.48751	0.61412	0.60639	0.75438	0.7901	0.46759	0.51552	0.70279	0.43403	0.81739	0.75598	0.95382	0.48278	0.92483	0.48042	0.80034		0.71669	0.02967
45	0.51491	0.34572	0.65685	0.56834	0.67142	0.76637	0.65718	0.66817	0.50643	0.76591	0.67404	0.40418	0.43105	0.45189	0.73422	0.5122	0.46789	0.43573	0.62173	0.34779	0.61271	0.7316	0.69793	0.36728	0.80725	0.33441	0.48556		0.5644	0.02812
60	0.38936	0.27288	0.50761	0.38534	0.65606	0.6976	0.65544	0.50094	0.50071	0.6807	0.59199	0.36508	0.34344	0.38496	0.56026	0.44447	0.38395	0.3663	0.54986	0.30311	0.43857	0.64587	0.64593	0.28169	0.69492	0.28281	0.30532		0.47538	0.02778
75	0.31572	0.22798	0.49439	0.30652	0.50484	0.70977	0.63399	0.62718	0.3864	0.5608	0.58485	0.33576	0.31648	0.29277	0.44613	0.44501	0.30363	0.38491	0.48134	0.26387	0.37473	0.57194	0.60074	0.28806	0.6104	0.22567	0.30534		0.4296	0.02754
90	0.2943	0.24679	0.47528	0.30415	0.3978	0.43707	0.6813	0.438	0.32616	0.58912	0.50566	0.26424	0.26803	0.23373	0.32604	0.31337	0.26377	0.32687	0.46844	0.25986	0.29661	0.52535	0.41401	0.19566	0.6177	0.21507	0.26312		0.36842	0.02533
105	0.25671	0.23372	0.45604	0.20061	0.29155	0.35714	0.66522	0.31958	0.29016	0.50727	0.52113	0.2749	0.27473	0.19559	0.35859	0.22419	0.21327	0.31331	0.32763	0.24448	0.24213	0.50261	0.36591	0.21157	0.47308	0.19365	0.22094		0.32354	0.02362
120	0.17634	0.23317	0.42006	0.23149	0.31421	0.24756	0.51196	0.29032	0.27675	0.46902	0.43356	0.26205	0.23526	0.17154	0.3394	0.24664	0.21247	0.26741	0.3105	0.2664	0.2057	0.46651	0.29755	0.182	0.46966	0.17449	0.19416		0.29282	0.0198
135	0.17634	0.23317	0.42558	0.34737	0.31285	0.21183	0.36636	0.28217	0.27523	0.46801	0.33713	0.17884	0.20178	0.10144	0.1537	0.17277	0.15312	0.29335	0.27319	0.27426	0.18354	0.4138	0.25686	0.20907	0.394	0.16734	0.17973		0.26085	0.01853
150	0.17634	0.23317	0.38357	0.2761	0.27221	0.20055	0.29565	0.30857	0.26996	0.42124	0.31622	0.16059	0.19628	0.09453	0.29843	0.14061	0.15813	0.28533	0.24144	0.26504	0.15776	0.43123	0.24001	0.23797	0.35527	0.20477	0.16459		0.25132	0.01637

## Sheet: Fig2f
spot size (µm)	cell 1	cell 2	cell 3	cell 4	cell 5	cell 6	cell 7	cell 8	cell 9	cell 10	cell 11	cell 12	cell 13	cell 14	cell 15	cell 16	cell 17	cell 18	cell 19	cell 20	cell 21	cell 22	cell 23	cell 24	cell 25	cell 26	cell 27		Mean	SEM
0	0	0	0	0	0	0	0	0	0	0	0	0	0	0	0	0	0	0	0	0	0	0	0	0	0	0	0		0	0
15	0.09803	0.29547	0.05421	0.14216	0.15865	0.02958	0.23925	0.17971	0.2222	0.02636	0.24089	0.42002	0.29256	0.09983	0.32182	0.05647	0.26614	0.26361	0.17974	0.33555	0.14174	0.23342	0.05408	0.35876	0.12868	0.28298	0.10711		0.19367	0.02099
30	0.16869	0.47052	0.22422	0.22255	0.2753	0.20542	0.33019	0.40075	0.36736	0.30025	0.17851	0.61054	0.48012	0.4347	0.35011	0.24424	0.63242	0.67791	0.39181	0.77006	0.21681	0.42903	0.06076	0.67875	0.11659	0.65338	0.239		0.37519	0.03712
45	0.58895	0.85323	0.55667	0.59629	0.45148	0.29223	0.48672	0.47992	0.67609	0.40447	0.4767	0.7098	0.7079	0.60533	0.37884	0.56761	0.63206	0.78955	0.49866	0.8874	0.45983	0.47189	0.39747	0.83031	0.29897	0.83698	0.61579		0.57597	0.03235
60	0.74138	0.94821	0.79878	0.84909	0.47258	0.37826	0.48919	0.72178	0.68393	0.55169	0.5967	0.75639	0.8169	0.67925	0.6268	0.64642	0.73177	0.8867	0.59341	0.9482	0.66659	0.62262	0.46589	0.94262	0.47319	0.90187	0.83155		0.6971	0.03141
75	0.83077	1.00677	0.82022	0.95797	0.68036	0.36303	0.51964	0.53921	0.8405	0.75886	0.60714	0.79132	0.85044	0.78106	0.78947	0.64579	0.82717	0.86066	0.68375	1.0016	0.74239	0.75261	0.52535	0.93427	0.60429	0.97372	0.83152		0.76	0.03094
90	0.85678	0.98224	0.85123	0.96126	0.82743	0.70415	0.45248	0.81281	0.92302	0.70994	0.72295	0.87652	0.91073	0.84627	0.96064	0.79898	0.87452	0.94187	0.70075	1.00705	0.83514	0.83453	0.77105	1.05553	0.59297	0.98705	0.88206		0.84	0.02559
105	0.90243	0.99928	0.88243	1.10429	0.97343	0.80412	0.47531	0.98408	0.97233	0.85135	0.70033	0.86382	0.90239	0.88839	0.91425	0.90275	0.93451	0.96085	0.88638	1.02798	0.89982	0.87449	0.83434	1.03465	0.81727	1.01398	0.93255		0.9014	0.02291
120	1	1	0.9408	1.06163	0.9423	0.9412	0.6929	1.02639	0.9907	0.91745	0.8284	0.87913	0.9515	0.91495	0.94161	0.87662	0.93545	1.02507	0.90896	0.99815	0.94308	0.93797	0.92429	1.07345	0.82258	1.03808	0.96461		0.9436	0.01546
135	1	1	0.93185	0.90155	0.94417	0.98589	0.89961	1.03818	0.99278	0.91919	0.96942	0.97826	0.99316	0.99237	1.20629	0.96258	1.00595	0.98877	0.95814	0.98745	0.96939	1.03064	0.97783	1.03792	0.93993	1.04706	0.98188		0.98668	0.01123
150	1	1	1	0.99999	1	1	1.00001	1	1	1.00001	0.99999	1	1	1	1	0.99999	1	0.99999	1	1.00001	1	1.00001	1	1	1	1	1		1	8.51984e-07

## Sheet: Fig 2h
spot size (µm)	cell 1	cell 2	cell 3	cell 4	cell 5	cell 6	cell 7	cell 8	cell 9		Mean	SEM
0	-42.2674	-42.2223	-45.7418	-40.5447	-36.996	-43.9557	-51.3502	-45.9975	-30.2476		-42.147	1.99456
15	-54.4281	-47.5689	-50.209	-47.0877	-42.0805	-49.4224	-59.282	-47.5647	-31.7825		-47.714	2.56587
30	-57.5889	-53.8792	-52.5177	-50.4907	-44.0265	-55.5417	-61.1127	-54.783	-35.8881		-51.7587	2.53665
45	-57.7597	-52.1656	-53.3455	-55.6569	-49.7388	-60.3332	-62.2884	-51.0729	-44.7957		-54.1285	1.8287
60	-60.2099	-57.3836	-55.4216	-55.7339	-49.7956	-62.5452	-68.4557	-59.602	-45.1299		-57.1419	2.28497
75	-59.2104	-57.9847	-62.6659	-64.0048	-58.8814	-60.7326	-65.9361	-60.1197	-48.6311		-59.7963	1.64041
90	-65.9273	-57.52	-64.7132	-65.8894	-60.4011	-67.3522	-66.2575	-62.669	-52.7852		-62.6128	1.62143
105	-70.4981	-60.3928	-68.2641	-68.0354	-59.6414	-75.3868	-71.0026	-66.1488	-51.2993		-65.6299	2.44215
120	-73.192	-66.7267	-67.8513	-67.6351	-62.1874	-67.2543	-71.7549	-66.4619	-52.8366		-66.2112	1.97438
135	-74.9177	-67.3194	-69.2152	-68.4983	-63.1095	-75.9214	-70.9602	-66.7687	-53.3015		-67.7791	2.2441
150	-71.263	-66.9349	-70.1786	-68.7108	-61.6156	-67.7007	-76.1538	-73.122	-55.0234		-67.8559	2.10426
165	-77.5573	-69.6829	-68.3265	-67.8401	-61.2625	-63.1491	-74.992	-73.5469	-54.1307		-67.832	2.45795
180	-80.4978	-67.0726	-69.3144	-67.0269	-63.5686	-69.3628	-72.7583	-72.0835	-53.6541		-68.371	2.42987

## Sheet: Fig 2j
transient hyperpolarization
Intensity (R*/rod/s)	cell 1 (mV)	cell 2 (mV)	cell 3 (mV)	cell 4 (mV)	cell 5 (mV)		Mean	SEM
100	1.38	1.13	1.53	0.91	1.81		1.352	0.15603
120	2.67	2.25	1.57	2.55	2.42		2.292	0.1935
140	3.34	2.61	1.78	3.4	3.48		2.922	0.32528
160	3.92	3.87	2.97	3.63	4.95		3.868	0.3191
180	4.05	5.07	4.39	5.42	4.94		4.774	0.24537
200	6.08	5.76	5.16	4.75	6.95		5.74	0.38057
400	6.55	11.72	16.12	17.18	16.68		13.65	2.02333
600	13.78	14.74	20.25	19.75	19.33		17.57	1.36758
800	13.23	22.06	23.14	14.44	24.06		19.386	2.29617
1000	24.93	13.62	18.37	20.54	21.43		19.778	1.86757
1200	23.73	18.36	21.23	21.59	24.56		21.894	1.084
1400	26.25	23.05	26.75	27.96	20.99		25	1.28975
1600	35.59	30.07	32.09	30.88	28.64		31.454	1.17632
1800	37.31	29.49	39.29	36.77	31.73		34.918	1.84245
2000	44.36	32.02	35.68	34.7	41.63		37.678	2.29282
sustained hyperpolarization
Intensity (R*/rod/s)	cell 1 (mV)	cell 2 (mV)	cell 3 (mV)	cell 4 (mV)	cell 5 (mV)		Mean	SEM
400	1.37	2.74	1.61	2.45	0.79		1.792	0.35685
600	1.92	4.48	4.25	5.77	6.41		4.566	0.77326
800	2.44	6.78	5.63	6.12	8.08		5.81	0.93753
1000	8.6	9.28	6.55	5.91	7.02		7.472	0.63386
1200	8.28	7.5	6.72	11.44	11.91		9.17	1.05461
1400	13.24	8.74	12.17	10.42	9.53		10.82	0.83155
1600	16.56	15.04	15.23	8.71	8.49		12.806	1.7373
1800	16.12	10.95	12.91	22.51	12.06		14.91	2.086
2000	22.13	12.98	18.04	16.42	22.85		18.484	1.83175

## Sheet: Fig 2k
contrast	cell 1 (mV)	cell 2 (mV)	cell 3 (mV)	cell 4 (mV)	cell 5 (mV)		Mean	SEM
-1	-24.93	-13.62	-18.37	-20.54	-21.43		-19.778	1.86757
-0.8	-18.85	-7.86	-13.21	-15.79	-14.48		-14.038	1.80656
-0.6	-18.38	-1.9	-2.25	-3.36	-4.75		-6.128	3.10312
-0.4	-11.15	1.12	1.88	-0.79	-2.1		-2.208	2.34274
-0.2	-11.7	8.44	4.77	-6.1	2.63		-0.392	3.70294
0	0	0	0	0	0		0	0
0.2	-1.2	4.74	2.86	1.05	3.13		2.116	1.01487
0.4	1.32	9.43	8.38	7.42	-0.44		5.222	1.99744
0.6	10.66	16.45	13.72	10.34	7.21		11.676	1.57688
0.8	12.38	15.87	20.92	16.23	10.3		15.14	1.81896
1	19.43	18.4	17.31	14.16	20.2		17.9	1.05396

## Sheet: Fig 3c
Time (s)	cell 1	cell 2	cell 3	cell 4	cell 5	cell 6	cell 7	cell 8	cell 9	cell 10			Mean	SEM
0	0.03323	0.1146	0.09205	0.03079	0.04456	0.04908	0.02892	0.02874	0.05608	0.07261			0.05507	0.00932
0.06444	0.05511	0.06728	0.09554	0.02845	0.04743	0.05149	0.03075	0.03046	0.05339	0.07006			0.053	0.00662
0.12889	0.03522	0.08943	0.07414	0.03422	0.04113	0.04878	0.02185	0.03179	0.06601	0.07643			0.0519	0.00725
0.19333	0.0388	0.07787	0.08913	0.03748	0.05156	0.05811	0.02366	0.02844	0.07102	0.06093			0.0537	0.00687
0.25778	0.05165	0.0828	0.09601	0.03226	0.04028	0.04926	0.02484	0.025	0.05491	0.06944			0.05264	0.0076
0.32222	0.06264	0.09257	0.09252	0.03313	0.03513	0.06879	0.02889	0.02728	0.07143	0.06615			0.05785	0.00796
0.38667	0.08325	0.0908	0.09988	0.06612	0.05786	0.0445	0.07039	0.03294	0.05778	0.12617			0.07297	0.00876
0.45111	0.09799	0.10227	0.06757	0.13663	0.09764	0.0704	0.09558	0.0813	0.05922	0.16643			0.0975	0.01036
0.51556	0.2171	0.11579	0.16985	0.32094	0.14876	0.24656	0.1999	0.18332	0.18031	0.2387			0.20212	0.01821
0.58	0.45016	0.52206	0.45475	0.37101	0.58253	0.59196	0.38149	0.37825	0.30273	0.46476			0.44997	0.02998
0.64444	0.54164	0.72186	0.31104	0.36427	0.61446	0.39134	0.3935	0.36414	0.32613	0.51697			0.45454	0.04341
0.70889	0.45499	0.70971	0.25246	0.30648	0.38081	0.27144	0.34109	0.34069	0.2811	0.41656			0.37553	0.0424
0.77333	0.37424	0.60216	0.24666	0.24071	0.289	0.21344	0.33724	0.3099	0.23726	0.3809			0.32315	0.03612
0.83778	0.37868	0.49463	0.23609	0.22323	0.31396	0.18472	0.31287	0.26409	0.24133	0.38408			0.30337	0.0297
0.90222	0.3064	0.37365	0.22126	0.20541	0.27889	0.17367	0.27839	0.25297	0.21232	0.3339			0.26369	0.01982
0.96667	0.30261	0.27637	0.21674	0.20447	0.32513	0.1843	0.25938	0.25769	0.19184	0.3625			0.2581	0.0189
1.03111	0.24092	0.25211	0.18743	0.1543	0.30848	0.14903	0.26367	0.21872	0.18628	0.2719			0.22328	0.01678
1.09555	0.22785	0.21433	0.23421	0.1736	0.32609	0.17103	0.26993	0.2188	0.19007	0.29095			0.23169	0.01604
1.16	0.21605	0.22478	0.25996	0.16798	0.29662	0.15968	0.26693	0.20563	0.18856	0.2845			0.22707	0.01524
1.22444	0.24681	0.25576	0.18327	0.14034	0.18987	0.15089	0.25552	0.21089	0.17288	0.30633			0.21126	0.01688
1.28889	0.25733	0.16871	0.16869	0.15398	0.22761	0.1569	0.21798	0.20903	0.16487	0.23499			0.19601	0.01187
1.35333	0.24143	0.2171	0.19078	0.16708	0.27882	0.14075	0.24417	0.20533	0.15844	0.2744			0.21183	0.01518
1.41778	0.22271	0.16499	0.18499	0.15326	0.25825	0.14217	0.23659	0.18016	0.16857	0.2614			0.19731	0.01387
1.48222	0.19526	0.15736	0.15759	0.15873	0.29545	0.15689	0.24699	0.18812	0.15233	0.27318			0.19819	0.01708
1.54667	0.21629	0.20491	0.19881	0.15611	0.35678	0.14511	0.24442	0.20511	0.17484	0.25822			0.21606	0.01922
1.61111	0.21392	0.16578	0.19536	0.15439	0.30986	0.14136	0.22389	0.17229	0.16785	0.24915			0.19938	0.01625
1.67555	0.16479	0.17706	0.16306	0.13933	0.29729	0.1295	0.22809	0.18882	0.17502	0.27448			0.19374	0.01762
1.74	0.20787	0.15387	0.19906	0.16179	0.23014	0.16313	0.24573	0.20511	0.15997	0.28835			0.2015	0.01391
1.80444	0.18511	0.1723	0.18192	0.17513	0.26374	0.15514	0.2433	0.2045	0.13673	0.23106			0.19489	0.01274
1.86889	0.22422	0.16044	0.19661	0.16678	0.28457	0.12735	0.21373	0.20487	0.14765	0.25429			0.19805	0.01548
1.93333	0.15618	0.18752	0.18237	0.14684	0.32428	0.17213	0.23908	0.18791	0.14332	0.22098			0.19606	0.01719
1.99778	0.21996	0.13969	0.16726	0.1615	0.2522	0.12039	0.23277	0.1758	0.14889	0.25916			0.18776	0.01561
2.06222	0.1879	0.20091	0.1926	0.1413	0.20106	0.14374	0.20908	0.19543	0.15355	0.25495			0.18805	0.01089
2.12667	0.20677	0.17728	0.1734	0.1468	0.20433	0.13811	0.24744	0.1706	0.15353	0.23713			0.18554	0.01179
2.19111	0.21026	0.13906	0.16006	0.14212	0.19114	0.13252	0.24317	0.15283	0.142	0.1986			0.17118	0.01181
2.25555	0.18838	0.15763	0.18263	0.16287	0.22449	0.12232	0.20845	0.1809	0.13322	0.24046			0.18013	0.01194
2.32	0.20031	0.16744	0.14436	0.14509	0.24237	0.11706	0.19302	0.17288	0.14816	0.22259			0.17533	0.01236
2.38444	0.15021	0.17595	0.16818	0.14725	0.221	0.12427	0.21433	0.16416	0.1608	0.26083			0.1787	0.013
2.44889	0.18736	0.14919	0.1716	0.13358	0.22201	0.11133	0.19543	0.12666	0.14209	0.20355			0.16428	0.0117
2.51333	0.12615	0.13213	0.12425	0.09612	0.17265	0.09173	0.16082	0.12329	0.09287	0.19075			0.13108	0.01082
2.57778	0.09047	0.14368	0.08097	0.08689	0.15147	0.09041	0.10108	0.09244	0.06605	0.16207			0.10655	0.01049
2.64222	0.09044	0.09601	0.08885	0.05636	0.10833	0.08229	0.06926	0.06782	0.06476	0.14594			0.08701	0.00828
2.70666	0.04999	0.10889	0.05873	0.06834	0.07632	0.08054	0.07873	0.05916	0.06151	0.13572			0.07779	0.00828
2.77111	0.04072	0.09104	0.07882	0.08808	0.05346	0.0702	0.02788	0.02121	0.06352	0.0755			0.06104	0.00775
2.83555	0.02274	0.08661	0.07885	0.06362	0.04247	0.08846	0.01859	0.02249	0.05749	0.0741			0.05554	0.00863
2.9	0.05092	0.09065	0.06886	0.02608	0.04191	0.05255	0.01437	0.01724	0.06597	0.0641			0.04927	0.00778
2.96444	0.05314	0.05888	0.05282	0.02233	0.0328	0.03773	0.02044	0.02257	0.05422	0.07416			0.04291	0.00581
3.02889	0.03676	0.10248	0.06371	0.02128	0.02914	0.04265	0.02107	0.02109	0.06545	0.07209			0.04757	0.00867
3.09333	0.06213	0.09157	0.06851	0.02121	0.03512	0.02853	0.02252	0.02351	0.06293	0.06992			0.0486	0.00798
3.15778	0.03845	0.06417	0.08524	0.03156	0.03045	0.03223	0.02148	0.02321	0.06331	0.08125			0.04714	0.00761
3.22222	0.03158	0.07697	0.07104	0.02551	0.04778	0.04284	0.02128	0.0236	0.05193	0.06055			0.04531	0.00631
3.28666	0.02161	0.05888	0.06655	0.02806	0.03967	0.03863	0.0181	0.01534	0.05046	0.06605			0.04034	0.00616
3.35111	0.06035	0.10248	0.0715	0.02561	0.02872	0.03994	0.01778	0.02038	0.05891	0.06605			0.04917	0.00864
3.41555	0.05772	0.09157	0.05923	0.03642	0.04034	0.03238	0.02498	0.02757	0.0741	0.0741			0.05184	0.00724
3.48	0.03158	0.05888	0.05787	0.02242	0.0221	0.03238	0.02877	0.02891	0.06943	0.0641			0.04164	0.00587
3.54444	0.02161	0.10248	0.05215	0.02546	0.03967	0.03863	0.02317	0.02429	0.04781	0.07416			0.04494	0.00824
3.60889	0.06035	0.09157	0.04473	0.02504	0.02872	0.03994	0.02379	0.01718	0.05913	0.07209			0.04626	0.00763
3.67333	0.05772	0.05888	0.06675	0.03262	0.04034	0.03238	0.01705	0.01814	0.04769	0.0741			0.04457	0.00625
3.73778	0.05772	0.10248	0.05557	0.03161	0.0221	0.03238	0.02375	0.01841	0.04202	0.0641			0.04501	0.00815
3.80222	0.05772	0.09157	0.06751	0.01635	0.0221	0.03238	0.03084	0.01841	0.06872	0.07416			0.04797	0.00855
3.86666	0.06035	0.09157	0.04473	0.02504	0.02872	0.03994	0.02379	0.01718	0.05913	0.07209			0.04626	0.00763
3.93111	0.05772	0.05888	0.06675	0.03262	0.04034	0.03238	0.01705	0.01814	0.04769	0.07416			0.04457	0.00625
3.99555	0.05772	0.10248	0.05557	0.03161	0.0221	0.03238	0.02375	0.01841	0.04202	0.07209			0.04581	0.00839
4.06	0.05772	0.09157	0.06751	0.01635	0.0221	0.03238	0.03084	0.01841	0.06872	0.07209			0.04777	0.00848

## Sheet: Fig 3d
spot size (µm)	cell 1	cell 2	cell 3	cell 4	cell 5	cell 6	cell 7			Mean	SEM
0	0	0	0	0	0	0	0			0	0
7.5	0.39034	0.20516	0.03191	0.28646	0.32149	0.11479	0.3518			0.24314	0.04977
15	0.64715	0.15272	0.19561	0.58936	0.74649	0.24417	0.7219			0.47106	0.0991
22.5	0.78204	0.22448	0.36505	0.75622	1.111	0.5248	0.53171			0.61362	0.11169
30	0.99714	0.2341	0.60368	0.81774	0.92474	0.62503	0.83871			0.72016	0.09771
37.5	1.111	0.46709	0.82577	0.95034	0.87551	0.68896	1.111			0.86138	0.08718
45	1.00033	0.61841	0.67018	1.111	0.90043	0.90404	1.07652			0.89727	0.07202
52.5	0.93902	1.111	0.722	1.0302	0.96143	1.06657	1.064			0.98489	0.04944
60	0.7728	1.04761	0.79048	1.00848	1.07762	0.96364	0.99346			0.95058	0.04581
67.5	0.80372	0.95208	0.8378	0.86787	0.93327	1.06766	0.98023			0.92037	0.03438
75	0.7659	0.87392	1.111	0.83099	0.8485	1.111	0.80343			0.90639	0.05437
82.5	0.75411	0.84046	0.94092	0.82329	0.96912	0.90589	0.81975			0.86479	0.02885
90	0.79372	0.7376	0.71409	0.73238	0.97513	0.84445	0.85149			0.80698	0.03479
97.5	0.64512	0.76988	0.64568	0.71461	0.88909	0.70808	0.81987			0.74176	0.03417
105	0.4887	0.69915	0.48211	0.69088	0.76206	0.68923	0.70656			0.64553	0.04238
112.5	0.58744	0.64356	0.47273	0.71544	0.61307	0.65429	0.61717			0.61481	0.02822
120	0.62144	0.62587	0.37387	0.78997	0.36165	0.54106	0.42159			0.53363	0.05969
127.5	0.59148	0.69915	0.30042	0.57544	0.46369	0.51397	0.44646			0.51294	0.048
135	0.50366	0.49175	0.26409	0.59116	0.4575	0.44245	0.64906			0.48567	0.04628
142.5	0.39784	0.47456	0.2416	0.56837	0.42351	0.43812	0.49916			0.43474	0.03854
150	0.3375	0.43332	0.22573	0.50584	0.51128	0.35685	0.47762			0.40688	0.0398
157.5	0.3375	0.43542	0.29098	0.42581	0.44256	0.31351	0.3286			0.36777	0.02431
165	0.35642	0.33608	0.20989	0.45686	0.46432	0.17807	0.34623			0.33541	0.04153

## Sheet: Fig 4b
	cell 1	cell 2	cell 3	cell 4	cell 5	cell 6	cell 7	cell 8	cell 9	cell 10	cell 11	cell 12
control	1.2279	0.98032	0.88225	0.82568	0.92318	0.96874	0.89393	0.84825	0.84476	1.18439	1.10351	1.31709
(S)3,4-DCPG	0.12984	0.05523	0.04155	0.06639	0.05587	0.10795	0.15444	0.11098	0.08822	0.07533	0.07882	0.1002
washout	1.20208	0.96298	0.84263	0.80917	0.94471	0.92146	0.91896	0.84354	0.7949	1.10607	1.02607	1.27873

[truncated: 25 more sheets: Fig 4d, Fig 4j, Fig 4l, Fig 5e, Fig 5f, Fig 5h, Fig 6c, Fig 6e, Fig 6g, Fig 6i, Fig6j, Fig 7j, Supplementary Fig 1b, Supplementary Fig 2a, Supplementary Fig 2b, Supplementary Fig 3a, right, Supplementary Fig 3c, Supplementary Fig 3d, Supplementary Fig 4, Supplementary Fig 5a, right …]
